# Supplementary material for: Development of SNP Markers from GWAS for Selecting Seed Coat and Aleurone Layers in Brown Rice (Oryza sativa L.)
Source: Genes (Basel). 2022 Oct 6;13(10):1805. doi: 10.3390/genes13101805 (PMC9602391; doi:10.3390/genes13101805)
Supplement: Supplementary file 1 [file genes-13-01805-s001.zip]

Archive with 1 entries (1 files):
- genes-1831871-supplementary.pdf
